# Supplementary material for: A set of microsatellite markers to differentiate Plasmodium falciparum progeny of four genetic crosses
Source: Malar J. 2018 Feb 2;17:60. doi: 10.1186/s12936-018-2210-z (PMC5797376; doi:10.1186/s12936-018-2210-z)
Supplement: Supplementary file 2 — Additional file 2. “Additional microsatellite markers” includes parental types from microsatellite markers other than the set of 12 presented in the main text. [file 12936_2018_2210_MOESM2_ESM.xlsx]

## Sheet: add markers b&w
	Addiontal file 2. Additional Microsatellite Markers
	Marker	Chromosome	Location (kB)	Microsatellite Peak Size (base pairs)						Forward Primer	Reverse Primer	Microsatellite Repeat Sequence-including F/R primers (3D7)
				GB4	803	Dd2	HB3	3D7	7G8
	C1M10	1	366	109	107	107	120	138	105	CATATAATGTATGCATATTAC	GTTGATTCTATTGTATAACAG	CATATAATGTATGCATATTACTATATAACTTGAAAAGATAAATAAATAAATAAATAAATAAATAAATAAATATATATATATATATATATATATATATATATATATATATATATATAACTGTTATACAATAGAATCAAC
	C2M18	2	206	142	136	140	142	162	149	CAAGTCGGTTGTATGATAT	TGTCGATTGGATAATGTTTG	CAAGTCGGTTGTATGATATATATATATATATATATATATATATATATATATATATATATATAAAATATAATACAAGTCATATATAATATATATAATATATATTATATATATTATACATTATATATATATTATATATTTATTTCAAACATTATCCAATCGACA
	C3M69	3	384	147	121	145	121	170	149	AATAGGAACAAATCATATTG	AGATATCCAGGTAATAAAAAG	AATAGGAACAAATCATATTGTAAAAAATATTATATATTTATAATAATATCATCACGTTGTTATATATATATATATTTATATATATATATATATATATATATTTATATATATATATATATATTTATATATATATTTTTTTTTTTTTTTTTTTTCTTTTTATTACCTGGATATCT
	C3M67	3	800	136	122	118	134	146	124	GTGTACCTCAAATTATTACC	TTTGAAATGTTTATGGGAAC	GTGTACCTCAAATTATTACCAATACTATATATTACTATGTATATATATATATATATATATATATATATATATATATATATGTAATATAGTTTTTTTTTTTTTTTTTTTTTTTTTTTTTTTTTTTTTTTAAAGTTCCCATAAACATTTCAAA
	C4M64	4	341	176	182	182	175	176	182	CAAAAGGTTTAATACTAAACT	GATAAATAAAAGATAGTCCTT	CAAAAGGTTTAATACTAAACTTTCTTGTTAAAAAAAAAAAAAAAATATAAAAAAAAAAAAAAATAAAAAGTAAAAAATAAAAAGTAAAAAATAAAAAATAAAAAAAAAATATAAAAAAATAAAAAAATAAAAAATAAAAAAAAATAATAAAAAAAGGACTATCTTTTATTTATC
	MDR-1	5	960	164	173	168	161	164	161	ATAAGATATGCCAATACA	ATAAGACTATCATGTGTA	ATAAGATATGCCAATACAATTTTTGTTTTATCAAATAGAGAAAGAAGTGATAATAATAATAATAATAATAATGATGATAATAATAATAATAATAATAATAATAATAACAAAATTAATAATGAGGGTAGCTATATTATTGAACAAGGTACACATGATAGTCTTAT
	C13M48	6	470	156	145	145	147	145	147	GGGTTTATTATTATGCTCTA	TCGTGGAATACAATCTATAAA	GGGTTTATTATTATGCTCTAACAATTTTTATATTTTCCAAAAAAAAAAAAAAAAAAAATATATATATATATATATATATATATATAATATATATATAATAATGTATGCTTTAATTTATTTTATTTTTTTTATAGATTGTATTCCACGA
	753242	6	706	216	218	216	210	214	220	TGAAGTAGGGGATTAAAAA	AACCATATCAAAAATTTCAA	TGAAGTAGGGGATTAAAAAAAATGAAAAAAAAATCAAATATGTTATTTAATATATATAAAAATAAAATTCCATATACATATATATATATATATATATATATATATTATTAATACTAAAAAAAATAAATTAACACTACATTTTTTTTATTAATGTAGTACAATATAATGTTATATTTTTATACAAAAGTGAATATTTGAAATTTTTGATATGGTT
	TA1	6	900	169	166	166	140	184	172	TTTTATCTTCATCCCCAC	CCGTCATAAGTGCAGAGC	TTTTATCTTCATCCCCACAAATAATATTATTATTATTATTATTATTATTATTATTATTATTATTATTATTATCATCATCATCATTATTATTATTATTATTATCATCATCATCATTATTTTTTTTATTATTATCATCATTATTTTTTTTATTATTATTTTCGTTTATATGCTCTGCACTTATGACGG
	BM99	7	1377	209	266	211	209	211	222	GAACTCCCTAAATAATTA	CTGCTACTTTTCAATGTTCT	GAACTCCCTAAATAATTAAAAAAAATAAAAAAGTATATAACAAAAAGGTAAATTAAAATATCTACATATTGTATTGTATTATATTATATAAATATATATATATATATATATATATGCATTTTTCTTTCCTTTTCCTTTTTTCTTTTTTTTTTTTTTTTTTTTATAATCTATTTTATTATAAACTTACATTATTAGAACATTGAAAAGTAGCAG
	299812	8	1047	80	99	95	90	95	87	TAATATTCCTTACCTAACACAT	CGTTCACAATTTTATTTAATC	TAATATTCCTTACCTAACACATGTAAATAAAAATATATATATATATATATATATATATATATATATAATATATGTATGATTAAATAAAATTGTGAACG
	BM5	8	1225	119	134	143	138	137	118	GAAAGTAGATTGTAGTATTTA	TACACATGAATGATTTAATCA	GAAAGTAGATTGTAGTATTTAATTTTTTTATTAATATATGGATCTATTATTTTATTCACATATATATATATATATATATATATATATATATATGTGTATATATATTTTATTTTTTCCTTTTGATTAAATCATTCATGTGTA
	C9M51	9	1366	153	136	136	147	135	158	GAAATTGTGCTTCCAACAAC	TGCACATATAATGTAAGTAGA	GAAATTGTGCTTCCAACAACTGTGTTTATGTATACATATATATATATATTTATTTATTTATTTATATATTTATTTATATATTTATTTAATTATTTTTTTTTTTTTTTAATATTATTTATTTCTACTTACATTATATGTGCA
	B7M62	10	1282	154	137	153	162	150	158	TATTGTTTAGAATTAATCATAA	TATATTTAACCATAGCTGATC	TATTGTTTAGAATTAATCATAAAAAAAATTATATATATATATATATATATATATATGTGTGTCATTTTTTTATTTTTTTTATTTTTTATTGTTTATTTTTTGTGTGGGCATATCTATGCGTCCCACTTATAATGATCAGCTATGGTTAAATATA
	TA125	11	1394	145	158	158	148	142	142	CGGAAATGAATACAACAAG	GGGTTAAATAAATACAATTC	CGGAAATGAATACAACAAGTAATAATAATAATAATAATAATAATATTAGTGGTAGTGATAATAATAATAATAATATTATTTTTGGTAGTAATAATAGTAGTTGTAATAATAATATCATGATTAAGAATTGTATTTATTTAACCC
	XB8M23	11	1846	214	211	211	208	211	208	CCAAACATATTACCACTCAA	ACTAGTATTTGTCTCTTTTTG	CCAAACATATTACCACTCAAAAATTAAAAATAATAATAATAATGATGATGATGATAATAATAATAATAATAATAATAATAATAATGATAATAATGATAATAATAATATAATGATGCATAACAATTATCAACCCTTCCTATATGAAAATCAGTATAATAAACATATACATATGATGAACCAACAAATACAAAAAGAGACAAATACTAGT
	Pfg377	12	2046	97	91	97	101	95	95	TTATCCCTACGATTAACA	GATCTCAACGGAAATTAT	TTATCCCTACGATTAACATAATTGGAATCGATATTATTAATATTATTATTATTATTATTATTATTAATATTACTACTCAAATAATTTCCGTTGAGATC
	C14M101	13	1762	172	168	168	176	170	170	GACACATAATAAGAAGGTAT	TCTGTTGTTTAAGCACAAAA	GACACATAATAAGAAGGTATTAATATTATATATATTTTTTATTGTACAATATTATTATTATATATATTATATATGAATATATATATGTATATATATATATATTTATATAATTAATATATAAATATAATTTTTTAATATATTTATTATATATATTTTGTGCTTAAACAACAGA
	C13M87	13	1828	131	125	125	127	138	144	GATGAGAGAAGGTTAAAATA	CTTCAACACATCTATGGATA	GATGAGAGAAGGTTAAAATATAATAAATAAATAAATAAATAAATAAATAAATATATATATATATATATATATATATATATATATATATATATATATATATATTATGTATGTGTGCATATATTTATCCATAGATGTGTTGAAG
	C14M92	14	2448	233	218	238	218	218	208	AATAGGTAAGTAGAATGAAAC	TATGGAAATCCTAAGAAGATT	AATAGGTAAGTAGAATGAAACAAATATGGAAATTCAAAAATTTATACATTATATTGATTTTAATATATGTGTATATAAAATATAAAATGAAAAAAAAAAAAAAAATTATATAAATGATATTTCATATATAAATTATTTTATTTTATTTTATTTTATTTTATTTTATTTTGTTTTATTTTTTTATTTTTTTTTTTTTTTTAAATCTTCTTAGGATTTCCATA
