# Supplementary material for: A set of microsatellite markers to differentiate Plasmodium falciparum progeny of four genetic crosses
Source: Malar J. 2018 Feb 2;17:60. doi: 10.1186/s12936-018-2210-z (PMC5797376; doi:10.1186/s12936-018-2210-z)
Supplement: Supplementary file 3 — Additional file 3. “Microsatellite fingerprints of genetic crosses” includes four worksheets of data from the individual crosses. [file 12936_2018_2210_MOESM3_ESM.xlsx]

## Sheet: 3D7xHB3 fingerprints
	Additional file 3: Microsatellite fingerprints of genetic crosses
	3D7xHB3 cross
	Set of 12 markers
	Marker	ID / Chr	HB3	3D7	X2	X5	X6	X8	X10	X11	XP1	XP2	XP3	XP4	XP5	XP6	XP8	XP9	XP10
	C3M64	3	184	198
	C3M54	3	241	238
	C4M30	4	180	193
	B5M3	5	127	121
	TAA81	5	127	118
	TAA87	6	104	95
	PE14D	7	133	136
	TA127	8	124	120
	C9M108	9	116	137
	401780	10	105	90
	1451458	14	194	205
	2549455	14	176	179
	Additional markers
	C3M67	3	134	146
	MDR-1	5	161	164
	TA1	6	140	184
	C9M51	9	147	135
	B7M62	10	162	150
	TA125	11	148	142
	Pfg377	12	101	95
	C13M87	13	127	138

## Sheet: HB3xDd2 fingerprints
	Additional file 3: Microsatellite fingerprints of genetic crosses
	HB3xDd2 cross
	Set of 12 markers
	Marker	ID / Chr	Dd2	HB3	QC101	7C159	7C16	GC03	CH3116	C188	7C170	7C7	QC13	7C3	7C20	B4R3	CH361	TC08	B1SD	7C126	7C140	7C183	7C421	TC05	SC01	7C424	D43	7C111	QC23	7C12	3BD5	QC34	7C46	GC06	1BB5	3BA6
	C3M64	3	174	184
	C3M54	3	234	241
	C4M30	4	165	180
	B5M3	5	123	127
	TAA81	5	121	127
	TAA87	6	107	104
	PE14D	7	115	133
	TA127	8	132	124
	C9108	9	113	116
	401780	10	80	105
	1451458	14	203	194
	2549455	14	179	176
	Additional markers
	C4M64	4	182	175
	BM5	8	143	138
	C14M92	14	238	218

## Sheet: 7G8xGB4 fingerprints
	Additional file 3: Microsatellite fingerprints of genetic crosses
	7G8xGB4 cross
	Set of 12 markers
	Marker	ID / Chr	GB4	7G8	D2	WE2	WF12	WC4	XD8	XB3	XF12	XE8	XE7	XG10	LA10	LC12	NF10	TF1	JC9	JF6	JH6	KB8	JB12	JC3	JE11	KH7	JB8	KA6	KC2	KC5	QF5	AUD	DAN	DEV	JON	AL2	NIC
	C3M64	3	109	188				*																													*
	C3M54	3	215	266	*		*																														*
	C4M30	4	164	167												*																					*
	B5M3	5	120	133																							*
	TAA81	5	121	115
	TAA87	6	94	110
	PE14D	7	114	121					*			*							*																		*
	TA127	8	118	124																		*
	CM9108	9	96	114																																	*
	401780	10	103	86
	1451458	14	215	209
	2549455	14	178	175
	Additional markers
	C4M64	4	176	182
	BM5	8	119	118
	C14M92	14	233	208
	*= identified using microsatellite data from Hayton et al., 2008

## Sheet: 803xGB4 fingerprints
	Additional file 3: Microsatellite fingerprints of genetic crosses
	803xGB4 cross
	Set of 12 markers
	Marker	ID / Chr	GB4	803	38G5	36D5	40E7	39A4	44E8	43A6	24G11	11C2	36E5	76H10	85D3	46G9	39C5	39C3	36H9	43H3	87E7	48C1	40A8	44F6	43E5	45A1	39F11	36F4	52B12	40E12	48H7	44G1	49C4	34B1	36C1	88C9	71C11	38A6	46E11	51C7	32F6	40F4	40G2	40B5	40A9	39A6	39C8	41B12	37F6
	C3M64	3	109	174
	C3M54	3	215	264
	C4M30	4	164	189
	B5M3	5	120	114
	TAA81	5	121	115
	TAA87	6	94	109
	PE14D	7	114	130
	TA127	8	118	132
	CM9108	9	96	122
	401780	10	103	80
	1451458	14	215	203
	2549455	14	178	174
	Additional markers
	Marker	ID / Chr	GB4	803	38G5	36D5	40E7	39A4	44E8	43A6	24G11	11C2	36E5	76H10	85D3	46G9	39C5	39C3	36H9	43H3	87E7	48C1	40A8	44F6	43E5	45A1	39F11	36F4	52B12	40E12	48H7	44G1	49C4	34B1	36C1	88C9	71C11	38A6	46E11	51C7	32F6	40F4	40G2	40B5	40A9	39A6	39C8	41B12	37F6
	C1M10	1	109	107
	C3M69	3	147	121
	C3M67	3	136	122
	C4M64	4	176	182
	MDR-1	5	164	173
	C13M48	6	156	145
	753242	6	216	218
	TA1	6	169	166
	BM99	7	209	266																																M
	299812	8	80	99
	BM5	8	119	134
	C9M51	9	153	136
	B7M62	10	154	137
	TA125	11	145	158
	XB8M23	11	214	211
	C12M6	12	128
	Pfg377	12	97	91
	C14M101	13	172	168
	C13M87	13	131	125
	C14M92	14	233	218																							M
	Legend
	M	mixed population
[truncated: 36 more columns]
